# Supplementary material for: Clinical and Product Features Associated with Outcome of DLBCL Patients to CD19-Targeted CAR T-Cell Therapy
Source: Cancers (Basel). 2021 Aug 25;13(17):4279. doi: 10.3390/cancers13174279 (PMC8428364; doi:10.3390/cancers13174279)
Supplement: Supplementary file 1 [file cancers-13-04279-s001.zip]

Archive with 1 entries (1 files):
- cancers-1331994-SI.pdf
